# Supplementary material for: Comparison of Activity and Safety of DSPAα1 and Its N-Glycosylation Mutants
Source: Life (Basel). 2023 Apr 11;13(4):985. doi: 10.3390/life13040985 (PMC10145227; doi:10.3390/life13040985)
Supplement: Supplementary file 1 [file life-13-00985-s001.zip]

Archive with 1 entries (1 files):
- life-2268137-supplementary.pdf
